# Supplementary material for: Genetic and Clinical Factors Influencing Congenital Anomalies of the Kidney and Urinary Tract in Children: Insights from Prenatal and Postnatal Assessments
Source: Biomedicines. 2024 Aug 8;12(8):1798. doi: 10.3390/biomedicines12081798 (PMC11351149; doi:10.3390/biomedicines12081798)
Supplement: Supplementary file 1 [file biomedicines-12-01798-s001.zip]

Archive with 1 entries (1 files):
- biomedicines-3126880-supplementary.pdf
